# Supplementary material for: When the Past Fades: Detecting Phylogenetic Signal with SatuTe
Source: Mol Biol Evol. 2025 May 27;42(5):msaf090. doi: 10.1093/molbev/msaf090 (PMC12108095; doi:10.1093/molbev/msaf090)
Supplement: msaf090_Supplementary_Data [file msaf090_supplementary_data.zip]

Archive with 6 entries (6 files):
- SuppFigure2_EvoNAPS_branch_length_distribution.pdf
- SuppFigure3_saturation_accuracy.pdf
- SuppFigure4_simulated_data_misspecification.pdf
- SuppFigure5_protein_based_comparison_Yeast_Eukaryota_diff_zscores.pdf
- Supplements_SatuTe.pdf
- SuppFigure1_effect_short_branches.pdf
